# Supplementary material for: Foraging intention affects whether willow tits call to attract members of mixed-species flocks
Source: R Soc Open Sci. 2017 Jun 7;4(6):170222. doi: 10.1098/rsos.170222 (PMC5493917; doi:10.1098/rsos.170222)
Supplement: Supporting data [file rsos170222supp1.xlsx]

## Sheet: Patch_discovery
trialID	ID	number_of_visitations	call	subsequent_foraging_behavior	flock_member	willow_tit	Japanese_tit	varied_tit	nuthatch
1	NWRY	1	yes	feed	present	present	present	absent	absent
1	NWRY	2	no	cache	present	present	present	absent	absent
1	NWRY	3	no	cache	present	present	present	absent	absent
1	NWRY	4	no	cache	present	present	present	absent	absent
1	NWRY	5	no	cache	present	present	present	absent	absent
1	NWRY	6	no	cache	present	present	present	absent	absent
1	NWRY	7	no	cache	present	present	present	absent	present
1	NWRY	8	no	cache	present	present	present	absent	present
1	NWRY	9	no	cache	present	present	present	absent	present
1	NWRY	10	no	cache	present	present	present	absent	present
2	NRSS	1	yes	feed	absent	absent	absent	absent	absent
2	NRSS	2	yes	feed	present	present	absent	absent	absent
2	NRSS	3	no	cache	present	present	absent	absent	absent
2	NRSS	4	no	cache	present	present	absent	absent	absent
2	NRSS	5	no	cache	present	present	absent	absent	absent
2	NRSS	6	no	cache	present	present	absent	absent	absent
3	NWRY	1	no	feed	present	absent	present	absent	absent
3	NWRY	2	no	cache	present	present	present	absent	absent
3	NWRY	3	no	cache	present	present	present	absent	absent
3	NWRY	4	no	cache	present	present	present	absent	absent
3	NWRY	5	no	cache	present	present	present	absent	absent
3	NWRY	6	no	cache	present	present	present	absent	absent
3	NWRY	7	no	cache	present	present	present	absent	absent
3	NWRY	8	no	cache	present	present	present	absent	absent
3	NWRY	9	no	cache	present	present	present	absent	absent
3	NWRY	10	no	cache	present	present	present	absent	absent
4	GYRN	1	no	feed	present	present	present	absent	absent
4	GYRN	2	no	feed	present	present	present	absent	absent
4	GYRN	3	yes	cache	present	present	present	absent	absent
4	GYRN	4	yes	cache	present	present	present	absent	absent
4	GYRN	5	no	cache	present	present	present	absent	absent
4	GYRN	6	no	cache	present	present	present	absent	absent
4	GYRN	7	no	cache	present	present	present	absent	absent
4	GYRN	8	no	cache	present	present	present	absent	absent
4	GYRN	9	no	cache	present	present	present	absent	absent
4	GYRN	10	no	cache	present	present	present	absent	absent
5	NRSS	1	yes	feed	present	present	absent	absent	absent
5	NRSS	2	no	cache	present	present	present	absent	present
5	NRSS	3	no	cache	present	present	present	present	present
5	NRSS	4	no	feed	present	present	present	present	present
5	NRSS	5	no	cache	present	present	present	present	present
8	GYNN	1	yes	feed	absent	absent	absent	absent	absent
8	GYNN	2	no	cache	present	present	absent	absent	absent
8	GYNN	3	no	cache	present	present	present	absent	absent
8	GYNN	4	no	cache	present	present	present	absent	absent
8	GYNN	5	no	cache	present	present	present	absent	absent
8	GYNN	6	no	cache	present	present	present	absent	absent
8	GYNN	7	no	cache	present	present	present	absent	absent
8	GYNN	8	no	cache	present	present	present	absent	present
8	GYNN	9	no	cache	present	present	present	absent	present
8	GYNN	10	no	cache	present	present	present	present	present
9	NNRN	1	yes	feed	absent	absent	absent	absent	absent
9	NNRN	2	no	cache	present	present	absent	absent	absent
9	NNRN	3	no	cache	present	present	present	absent	absent
9	NNRN	4	no	feed	present	present	present	absent	present
9	NNRN	5	no	cache	present	present	present	absent	present
9	NNRN	6	no	cache	present	present	present	absent	present
9	NNRN	7	no	cache	present	present	present	absent	present
9	NNRN	8	no	cache	present	present	present	absent	present
9	NNRN	9	no	cache	present	present	present	absent	present
9	NNRN	10	no	cache	present	present	present	absent	present
10	NNWG	1	no	cache	present	absent	present	present	absent
10	NNWG	2	no	cache	present	absent	present	present	absent
10	NNWG	3	yes	cache	present	absent	present	present	absent
10	NNWG	4	no	cache	present	absent	present	present	absent
10	NNWG	5	yes	feed	present	absent	present	present	absent
10	NNWG	6	no	cache	present	absent	present	present	absent
10	NNWG	7	no	cache	present	absent	present	present	absent
10	NNWG	8	no	cache	present	absent	present	present	absent
10	NNWG	9	no	cache	present	absent	present	present	absent
10	NNWG	10	no	cache	present	absent	present	present	absent
12	RWYY	1	yes	feed	absent	absent	absent	absent	absent
12	RWYY	2	no	cache	present	present	present	present	present
12	RWYY	3	no	cache	present	present	present	present	present
12	RWYY	4	no	cache	present	present	present	present	present
12	RWYY	5	no	cache	present	present	present	present	present
13	YRGG	1	yes	feed	absent	absent	absent	absent	absent
13	YRGG	2	yes	feed	present	absent	present	absent	absent
13	YRGG	3	no	cache	present	present	present	absent	present
13	YRGG	4	no	cache	present	present	present	absent	present
13	YRGG	5	no	cache	present	present	present	absent	present
13	YRGG	6	no	cache	present	present	present	absent	present
13	YRGG	7	no	cache	present	present	present	absent	present
13	YRGG	8	no	cache	present	present	present	absent	present
13	YRGG	9	no	cache	present	present	present	absent	present
13	YRGG	10	no	cache	present	present	present	absent	present
15	GYWW	1	yes	feed	present	present	present	present	absent
15	GYWW	2	yes	feed	present	present	present	present	absent
15	GYWW	3	yes	feed	present	present	present	present	absent
15	GYWW	4	no	cache	present	present	present	present	absent
15	GYWW	5	yes	feed	present	present	present	present	absent
15	GYWW	6	yes	feed	present	present	present	present	absent
16	NNWG	1	yes	feed	absent	absent	absent	absent	absent
16	NNWG	2	yes	cache	absent	absent	absent	absent	absent
16	NNWG	3	yes	cache	absent	absent	absent	absent	absent
16	NNWG	4	no	cache	present	absent	present	absent	absent
16	NNWG	5	yes	cache	present	absent	present	absent	absent
16	NNWG	6	yes	cache	present	absent	present	absent	absent
16	NNWG	7	no	cache	present	absent	present	absent	absent
16	NNWG	8	yes	cache	present	absent	present	absent	absent
16	NNWG	9	no	cache	present	absent	present	absent	absent
16	NNWG	10	yes	cache	present	absent	present	absent	absent
18	NNWG	1	no	cache	present	absent	present	absent	absent
18	NNWG	2	no	cache	present	absent	present	absent	absent
18	NNWG	3	no	cache	present	absent	present	absent	absent
18	NNWG	4	no	cache	present	absent	present	absent	absent
18	NNWG	5	no	cache	present	absent	present	absent	absent
18	NNWG	6	no	cache	present	absent	present	absent	absent
18	NNWG	7	no	cache	present	absent	present	absent	present
18	NNWG	8	no	cache	present	absent	present	absent	present
18	NNWG	9	no	cache	present	absent	present	absent	present
18	NNWG	10	no	cache	present	absent	present	absent	present
19	GYWW	1	no	feed	present	present	present	absent	absent
19	GYWW	2	no	feed	present	present	present	absent	present
19	GYWW	3	no	cache	present	present	present	absent	present
19	GYWW	4	no	cache	present	present	present	absent	present
19	GYWW	5	no	cache	present	present	present	absent	present
19	GYWW	6	no	cache	present	present	present	absent	present
19	GYWW	7	no	cache	present	present	present	absent	present
19	GYWW	8	no	cache	present	present	present	absent	present
19	GYWW	9	yes	feed	present	present	present	absent	present
21	YRGG	1	yes	feed	absent	absent	absent	absent	absent
21	YRGG	2	yes	feed	absent	absent	absent	absent	absent
21	YRGG	3	yes	cache	absent	absent	absent	absent	absent
21	YRGG	4	yes	cache	absent	absent	absent	absent	absent
21	YRGG	5	yes	cache	absent	absent	absent	absent	absent
21	YRGG	6	yes	cache	absent	absent	absent	absent	absent
21	YRGG	7	yes	cache	absent	absent	absent	absent	absent
21	YRGG	8	yes	cache	absent	absent	absent	absent	absent
21	YRGG	9	yes	cache	absent	absent	absent	absent	absent
21	YRGG	10	no	cache	absent	absent	absent	absent	absent
23	NWRY	1	yes	feed	present	present	absent	present	absent
23	NWRY	2	yes	cache	present	present	absent	present	absent
23	NWRY	3	no	cache	present	present	absent	present	absent
23	NWRY	4	no	cache	present	present	absent	present	absent
23	NWRY	5	no	cache	present	present	absent	present	absent
23	NWRY	6	no	cache	present	present	absent	present	absent
23	NWRY	7	no	cache	present	present	absent	present	absent
23	NWRY	8	no	cache	present	present	absent	present	absent
23	NWRY	9	no	cache	present	present	absent	present	absent
23	NWRY	10	no	cache	present	present	absent	present	absent
24	RWYY	1	no	feed	present	absent	present	absent	absent
24	RWYY	2	no	cache	present	present	present	absent	present
24	RWYY	3	no	cache	present	present	present	absent	present
25	YRGG	1	yes	feed	absent	absent	absent	absent	absent
25	YRGG	2	no	cache	present	absent	present	absent	absent
25	YRGG	3	yes	cache	present	absent	present	absent	absent
25	YRGG	4	no	cache	present	absent	present	absent	absent
25	YRGG	5	no	cache	present	absent	present	absent	absent
25	YRGG	6	no	cache	present	absent	present	absent	absent
25	YRGG	7	no	cache	present	absent	present	absent	absent
25	YRGG	8	no	cache	present	absent	present	absent	absent
25	YRGG	9	no	cache	present	absent	present	absent	absent
25	YRGG	10	no	cache	present	absent	present	absent	absent
26	RWYY	1	no	feed	present	absent	absent	present	absent
26	RWYY	2	no	cache	present	absent	present	present	absent
26	RWYY	3	no	cache	present	absent	present	present	absent
26	RWYY	4	no	cache	present	absent	present	present	absent
26	RWYY	5	no	cache	present	present	present	present	absent
26	RWYY	6	no	cache	present	present	present	present	absent
26	RWYY	7	no	cache	present	present	present	present	absent
26	RWYY	8	no	cache	present	present	present	present	absent
26	RWYY	9	no	cache	present	present	present	present	absent
26	RWYY	10	no	cache	present	present	present	present	absent
27	YRGG	1	yes	feed	present	absent	present	absent	absent
27	YRGG	2	yes	feed	present	present	present	absent	absent
27	YRGG	3	no	feed	present	present	present	absent	absent
27	YRGG	4	no	feed	present	present	present	absent	absent
27	YRGG	5	no	cache	present	present	present	absent	absent
27	YRGG	6	no	cache	present	present	present	absent	absent
27	YRGG	7	no	cache	present	present	present	absent	absent
27	YRGG	8	no	cache	present	present	present	absent	absent
27	YRGG	9	no	cache	present	present	present	absent	absent
27	YRGG	10	no	cache	present	present	present	absent	absent
28	GYNN	1	yes	feed	present	present	present	absent	absent
28	GYNN	2	no	cache	present	present	present	absent	absent
28	GYNN	3	no	feed	present	present	present	absent	absent
28	GYNN	4	no	feed	present	present	present	absent	absent
28	GYNN	5	no	cache	present	present	present	absent	absent
28	GYNN	6	no	cache	present	present	present	absent	absent
28	GYNN	7	no	cache	present	present	present	absent	absent
28	GYNN	8	no	cache	present	present	present	absent	absent
28	GYNN	9	no	cache	present	present	present	absent	absent
28	GYNN	10	no	cache	present	present	present	absent	absent
29	NWRY	1	no	feed	absent	absent	absent	absent	absent
29	NWRY	2	no	cache	present	absent	present	present	absent
29	NWRY	3	no	cache	present	absent	present	present	absent
29	NWRY	4	no	cache	present	absent	present	present	absent
29	NWRY	5	no	cache	present	absent	present	present	absent
29	NWRY	6	no	cache	present	absent	present	present	absent
29	NWRY	7	no	cache	present	absent	present	present	absent
29	NWRY	8	no	feed	present	absent	present	present	absent
29	NWRY	9	no	cache	present	absent	present	present	absent
29	NWRY	10	no	cache	present	absent	present	present	absent
31	YRGG	1	yes	cache	present	absent	present	absent	absent
31	YRGG	2	yes	cache	present	absent	present	absent	absent
31	YRGG	3	yes	cache	present	absent	present	absent	absent
31	YRGG	4	no	cache	present	absent	present	absent	absent
31	YRGG	5	no	cache	present	absent	present	absent	absent
31	YRGG	6	no	cache	present	absent	present	absent	absent
31	YRGG	7	no	cache	present	absent	present	absent	absent
31	YRGG	8	no	cache	present	absent	present	absent	absent
31	YRGG	9	no	cache	present	absent	present	absent	absent
31	YRGG	10	no	cache	present	absent	present	absent	absent
32	NNWG	1	no	feed	absent	absent	absent	absent	absent
32	NNWG	2	no	cache	absent	absent	absent	absent	absent
32	NNWG	3	no	feed	absent	absent	absent	absent	absent
32	NNWG	4	no	cache	present	present	present	absent	absent
32	NNWG	5	no	cache	present	present	present	absent	absent
32	NNWG	6	no	cache	present	present	present	absent	absent
32	NNWG	7	no	cache	present	present	present	absent	absent
32	NNWG	8	no	cache	present	present	present	absent	absent
32	NNWG	9	no	cache	present	present	present	absent	absent
32	NNWG	10	no	cache	present	present	present	absent	absent
33	YRGG	1	yes	feed	present	absent	present	absent	absent
33	YRGG	2	no	feed	present	present	present	absent	absent
33	YRGG	3	no	cache	present	present	present	absent	absent
33	YRGG	4	no	cache	present	present	present	absent	absent
33	YRGG	5	no	cache	present	present	present	absent	absent
33	YRGG	6	no	cache	present	present	present	absent	absent
33	YRGG	7	no	cache	present	present	present	absent	absent
33	YRGG	8	no	cache	present	present	present	absent	absent
34	NWRY	1	yes	feed	present	absent	present	absent	absent
34	NWRY	2	yes	cache	present	present	present	absent	absent
34	NWRY	3	yes	cache	present	present	present	absent	absent
34	NWRY	4	no	cache	present	present	present	absent	absent
34	NWRY	5	yes	cache	present	present	present	absent	absent
34	NWRY	6	no	cache	present	present	present	absent	absent
34	NWRY	7	no	cache	present	present	present	absent	absent
34	NWRY	8	no	cache	present	present	present	absent	absent
34	NWRY	9	no	cache	present	present	present	absent	absent
34	NWRY	10	no	feed	present	present	present	absent	absent
35	NWRY	1	no	cache	present	absent	present	absent	absent
35	NWRY	2	no	cache	present	absent	present	absent	absent
35	NWRY	3	no	cache	present	absent	present	present	absent
35	NWRY	4	no	cache	present	present	present	present	absent
35	NWRY	5	no	cache	present	present	present	present	absent
35	NWRY	6	no	cache	present	present	present	present	absent
35	NWRY	7	no	cache	present	present	present	present	absent
35	NWRY	8	no	cache	present	present	present	present	absent
35	NWRY	9	no	cache	present	present	present	present	absent
35	NWRY	10	no	cache	present	present	present	present	absent
36	NNRN	1	no	feed	present	present	absent	absent	absent
36	NNRN	2	no	feed	present	present	absent	absent	absent
36	NNRN	3	no	cache	present	present	absent	absent	absent
36	NNRN	4	no	cache	present	present	absent	absent	absent
36	NNRN	5	no	cache	present	present	absent	absent	absent
36	NNRN	6	no	cache	present	present	absent	absent	absent
36	NNRN	7	no	cache	present	present	absent	absent	absent
36	NNRN	8	no	cache	present	present	absent	absent	absent
36	NNRN	9	no	cache	present	present	absent	absent	absent
36	NNRN	10	no	cache	present	present	absent	absent	absent
37	LE	1	no	feed	present	present	present	absent	absent
37	LE	2	yes	feed	present	present	present	absent	absent
37	LE	3	yes	feed	present	present	present	absent	absent
37	LE	4	no	cache	present	present	present	absent	absent
37	LE	5	no	cache	present	present	present	absent	absent
37	LE	6	yes	feed	present	present	present	absent	absent
37	LE	7	no	cache	present	present	present	absent	absent
37	LE	8	yes	cache	present	present	present	absent	absent
37	LE	9	yes	feed	present	present	present	absent	absent
37	LE	10	no	cache	present	present	present	absent	absent
38	YYYY	1	yes	feed	absent	absent	absent	absent	absent
38	YYYY	2	yes	feed	absent	absent	absent	absent	absent
38	YYYY	3	yes	cache	present	absent	present	absent	absent
38	YYYY	4	no	cache	present	absent	present	absent	absent
38	YYYY	5	yes	feed	present	absent	present	absent	absent
38	YYYY	6	yes	feed	present	absent	present	absent	absent
38	YYYY	7	yes	cache	present	absent	present	absent	absent
38	YYYY	8	yes	feed	present	absent	present	absent	absent
38	YYYY	9	no	cache	present	absent	present	absent	absent
38	YYYY	10	no	cache	present	absent	present	absent	absent
40	NRSS	1	yes	feed	present	present	present	absent	absent
40	NRSS	2	no	cache	present	present	present	absent	present
40	NRSS	3	no	cache	present	present	present	absent	present
40	NRSS	4	no	cache	present	present	present	absent	present
40	NRSS	5	no	cache	present	present	present	absent	present
40	NRSS	6	no	cache	present	present	present	absent	present
40	NRSS	7	no	cache	present	present	present	absent	present
40	NRSS	8	no	cache	present	present	present	absent	present
40	NRSS	9	no	cache	present	present	present	absent	present
40	NRSS	10	no	cache	present	present	present	absent	present
42	NNRN	1	no	feed	present	absent	present	present	absent
42	NNRN	2	no	feed	present	absent	present	present	absent
42	NNRN	3	no	cache	present	absent	present	present	absent
42	NNRN	4	yes	feed	present	absent	present	present	absent
42	NNRN	5	no	feed	present	present	present	present	absent
42	NNRN	6	no	cache	present	present	present	present	absent
42	NNRN	7	no	cache	present	present	present	present	absent
42	NNRN	8	no	cache	present	present	present	present	absent
42	NNRN	9	no	cache	present	present	present	present	absent
42	NNRN	10	no	cache	present	present	present	present	absent
43	GYRN	1	yes	feed	absent	absent	absent	absent	absent
43	GYRN	2	no	feed	present	present	absent	absent	absent
43	GYRN	3	no	cache	present	present	absent	absent	absent
43	GYRN	4	no	feed	present	present	absent	absent	absent
43	GYRN	5	yes	feed	present	present	absent	absent	absent
43	GYRN	6	no	cache	present	present	absent	absent	absent
43	GYRN	7	no	cache	present	present	absent	absent	absent
43	GYRN	8	no	cache	present	present	absent	absent	absent
43	GYRN	9	no	cache	present	present	absent	absent	absent
43	GYRN	10	no	cache	present	present	absent	absent	absent
44	NWRY	1	yes	feed	absent	absent	absent	absent	absent
44	NWRY	2	no	cache	present	present	present	absent	absent
44	NWRY	3	no	cache	present	present	present	absent	absent
44	NWRY	4	no	cache	present	present	present	absent	absent
44	NWRY	5	no	cache	present	present	present	absent	absent
44	NWRY	6	no	cache	present	present	present	absent	absent
44	NWRY	7	no	cache	present	present	present	absent	absent
44	NWRY	8	yes	cache	present	present	present	absent	absent
44	NWRY	9	no	cache	present	present	present	absent	absent
44	NWRY	10	no	cache	present	present	present	absent	absent
45	SSSS	1	no	feed	present	present	present	absent	absent
45	SSSS	2	no	cache	present	present	present	absent	absent
45	SSSS	3	no	feed	present	present	present	absent	absent
45	SSSS	4	yes	cache	present	present	present	absent	absent
45	SSSS	5	no	cache	present	present	present	absent	absent
45	SSSS	6	no	cache	present	present	present	absent	absent
45	SSSS	7	no	cache	present	present	present	absent	absent
45	SSSS	8	no	cache	present	present	present	absent	absent
45	SSSS	9	no	cache	present	present	present	absent	absent
45	SSSS	10	no	cache	present	present	present	absent	absent
47	NM	1	no	feed	present	absent	present	absent	absent
47	NM	2	no	cache	present	absent	present	absent	absent
47	NM	3	no	cache	present	absent	present	absent	absent
47	NM	4	no	cache	present	absent	present	absent	absent
47	NM	5	no	cache	present	present	present	present	present
47	NM	6	no	cache	present	present	present	present	present
47	NM	7	no	cache	present	present	present	present	present
47	NM	8	no	cache	present	present	present	present	present
47	NM	9	no	cache	present	present	present	present	present
47	NM	10	no	cache	present	present	present	present	present
48	LE	1	yes	feed	absent	absent	absent	absent	absent
48	LE	2	no	cache	present	present	absent	absent	absent
48	LE	3	yes	feed	present	present	absent	absent	absent
48	LE	4	no	feed	present	present	absent	absent	absent
48	LE	5	no	cache	present	present	absent	absent	absent
48	LE	6	no	feed	present	present	absent	absent	absent
48	LE	7	no	cache	present	present	absent	absent	absent
48	LE	8	no	cache	present	present	absent	absent	absent
48	LE	9	no	cache	present	present	absent	absent	absent
49	RWYY	1	no	cache	present	present	present	absent	absent
49	RWYY	2	no	cache	present	present	present	absent	absent
49	RWYY	3	no	cache	present	present	present	absent	absent
49	RWYY	4	no	cache	present	present	present	absent	present
49	RWYY	5	no	cache	present	present	present	absent	present
49	RWYY	6	no	cache	present	present	present	present	present
49	RWYY	7	no	cache	present	present	present	present	present
49	RWYY	8	no	cache	present	present	present	present	present
49	RWYY	9	no	cache	present	present	present	present	present
49	RWYY	10	no	cache	present	present	present	present	present
51	SSSS	1	no	feed	present	absent	present	present	absent
51	SSSS	2	no	cache	present	present	present	present	absent
51	SSSS	3	no	cache	present	present	present	present	absent
51	SSSS	4	no	cache	present	present	present	present	absent
51	SSSS	5	no	cache	present	present	present	present	absent
51	SSSS	6	no	cache	present	present	present	present	absent
51	SSSS	7	no	cache	present	present	present	present	absent
51	SSSS	8	no	cache	present	present	present	present	absent
51	SSSS	9	no	feed	present	present	present	present	absent
51	SSSS	10	no	cache	present	present	present	present	absent
52	SSSS	1	yes	feed	absent	absent	absent	absent	absent
52	SSSS	2	no	cache	present	present	absent	absent	absent
52	SSSS	3	no	cache	present	present	absent	absent	absent
52	SSSS	4	no	cache	present	present	absent	absent	absent
52	SSSS	5	no	cache	present	present	absent	absent	absent
52	SSSS	6	no	cache	present	present	absent	absent	absent
52	SSSS	7	no	cache	present	present	absent	absent	absent
52	SSSS	8	no	cache	present	present	absent	absent	absent
52	SSSS	9	no	cache	present	present	absent	absent	absent
52	SSSS	10	no	cache	present	present	absent	absent	absent
54	YRGG	1	yes	feed	absent	absent	absent	absent	absent
54	YRGG	2	no	feed	present	present	present	absent	absent
54	YRGG	3	no	feed	present	present	present	absent	absent
54	YRGG	4	no	cache	present	present	present	absent	absent
54	YRGG	5	no	cache	present	present	present	absent	absent
54	YRGG	6	no	cache	present	present	present	absent	present
54	YRGG	7	no	cache	present	present	present	absent	present
54	YRGG	8	no	cache	present	present	present	absent	present
54	YRGG	9	no	cache	present	present	present	absent	present
54	YRGG	10	no	cache	present	present	present	absent	present

## Sheet: Playback_experiment
site	treatment	first_speaker_approach	time_to_stay
1	recruitment_calls	2	15
2	background_noise	-2	1.5
3	background_noise	-2	1.5
4	recruitment_calls	2	7.5
5	recruitment_calls	2	15
6	background_noise	-2	6
7	background_noise	1	12
8	recruitment_calls	2	6
9	recruitment_calls	3	12
10	background_noise	-1	1.5
11	background_noise	-2	3
12	recruitment_calls	1	15
13	recruitment_calls	4	12
14	background_noise	-1	1.5
15	background_noise	0	9
16	recruitment_calls	1	9
17	recruitment_calls	2	15
18	background_noise	-3	6
19	background_noise	-2	6
20	recruitment_calls	2	13.5
